# Supplementary material for: Neuroplasticity within and between Functional Brain Networks in Mental Training Based on Long-Term Meditation
Source: Brain Sci. 2021 Aug 18;11(8):1086. doi: 10.3390/brainsci11081086 (PMC8393942; doi:10.3390/brainsci11081086)
Supplement: Supplementary file 1 [file brainsci-11-01086-s001.zip]

Archive with 1 entries (1 files):
- brainsci-1317953-supplementary.pdf
